# Supplementary material for: Comparison of transcriptomes of an orthotospovirus vector and non-vector thrips species
Source: PLoS One. 2019 Oct 10;14(10):e0223438. doi: 10.1371/journal.pone.0223438 (PMC6786753; doi:10.1371/journal.pone.0223438)
Supplement: S1 Table — KEGG pathways assigned to Frankliniella fusca and Frankliniella tritici contigs using KEGG database in Blast2go. (XLSX) [file pone.0223438.s002.xlsx]

## Sheet: S1 Table
S1 Table	KEGG pathway analysis in Frankliniella fusca and Frankliniella tritici.
Franlikinella fusca*	No of contigs		Franlikinella tritici**	No of contigs
Aflatoxin biosynthesis	2		Aflatoxin biosynthesis	3
Alanine, aspartate and glutamate metabolism	23		Alanine, aspartate and glutamate metabolism	21
alpha-Linolenic acid metabolism	35		alpha-Linolenic acid metabolism	21
Amino sugar and nucleotide sugar metabolism	45		Amino sugar and nucleotide sugar metabolism	33
Aminoacyl-tRNA biosynthesis	19		Aminoacyl-tRNA biosynthesis	23
Aminobenzoate degradation	17		Aminobenzoate degradation	16
Arachidonic acid metabolism	31		Arachidonic acid metabolism	17
Arginine and proline metabolism	14		Arginine and proline metabolism	14
Arginine biosynthesis	19		Arginine biosynthesis	10
Ascorbate and aldarate metabolism	5		Ascorbate and aldarate metabolism	6
Benzoate degradation	17		Benzoate degradation	16
beta-Alanine metabolism	17		beta-Alanine metabolism	14
Betalain biosynthesis	3		Betalain biosynthesis	4
Biosynthesis of ansamycins	2		Biosynthesis of ansamycins	1
Biosynthesis of antibiotics	159		Biosynthesis of antibiotics	115
Biosynthesis of unsaturated fatty acids	17		Biosynthesis of unsaturated fatty acids	16
Biosynthesis of vancomycin group antibiotics	1		Biosynthesis of vancomycin group antibiotics	1
Biotin metabolism	5		Bisphenol degradation	3
Bisphenol degradation	4		Butanoate metabolism	12
Butanoate metabolism	12		Butirosin and neomycin biosynthesis	1
Butirosin and neomycin biosynthesis	4		C5-Branched dibasic acid metabolism	2
C5-Branched dibasic acid metabolism	4		Caffeine metabolism	5
Caffeine metabolism	7		Caprolactam degradation	1
Caprolactam degradation	4		Carbapenem biosynthesis	1
Carbapenem biosynthesis	1		Carbon fixation in photosynthetic organisms	17
Carbon fixation in photosynthetic organisms	25		Carbon fixation pathways in prokaryotes	22
Carbon fixation pathways in prokaryotes	29		Chloroalkane and chloroalkene degradation	4
Chloroalkane and chloroalkene degradation	10		Citrate cycle (TCA cycle)	25
Citrate cycle (TCA cycle)	35		Cutin, suberine and wax biosynthesis	2
Cutin, suberine and wax biosynthesis	2		Cyanoamino acid metabolism	6
Cyanoamino acid metabolism	8		Cysteine and methionine metabolism	26
Cysteine and methionine metabolism	31		D-Arginine and D-ornithine metabolism	1
D-Glutamine and D-glutamate metabolism	4		D-Glutamine and D-glutamate metabolism	3
Dioxin degradation	1		Dioxin degradation	1
Drug metabolism - cytochrome P450	25		Drug metabolism - cytochrome P450	11
Drug metabolism - other enzymes	32		Drug metabolism - other enzymes	29
Ether lipid metabolism	29		Ether lipid metabolism	15
Ethylbenzene degradation	2		Ethylbenzene degradation	2
Fatty acid biosynthesis	22		Fatty acid biosynthesis	20
Fatty acid degradation	31		Fatty acid degradation	16
Fatty acid elongation	10		Fatty acid elongation	8
Flavone and flavonol biosynthesis	1		Folate biosynthesis	5
Folate biosynthesis	6		Fructose and mannose metabolism	18
Fructose and mannose metabolism	29		Galactose metabolism	19
Galactose metabolism	24		Geraniol degradation	4
Geraniol degradation	5		Glucosinolate biosynthesis	1
Glucosinolate biosynthesis	1		Glutathione metabolism	27
Glutathione metabolism	34		Glycerolipid metabolism	22
Glycerolipid metabolism	31		Glycerophospholipid metabolism	40
Glycerophospholipid metabolism	66		Glycine, serine and threonine metabolism	27
Glycine, serine and threonine metabolism	39		Glycolysis / Gluconeogenesis	27
Glycolysis / Gluconeogenesis	48		Glycosaminoglycan biosynthesis - chondroitin sulfate / dermatan sulfate	2
Glycosaminoglycan biosynthesis - chondroitin sulfate / dermatan sulfate	5		Glycosaminoglycan biosynthesis - heparan sulfate / heparin	5
Glycosaminoglycan biosynthesis - heparan sulfate / heparin	11		Glycosaminoglycan biosynthesis - keratan sulfate	1
Glycosaminoglycan biosynthesis - keratan sulfate	2		Glycosaminoglycan degradation	2
Glycosaminoglycan degradation	12		Glycosphingolipid biosynthesis - ganglio series	2
Glycosphingolipid biosynthesis - ganglio series	5		Glycosphingolipid biosynthesis - globo series	2
Glycosphingolipid biosynthesis - globo series	2		Glycosphingolipid biosynthesis - lacto and neolacto series	1
Glycosphingolipid biosynthesis - lacto and neolacto series	2		Glycosylphosphatidylinositol(GPI)-anchor biosynthesis	2
Glycosylphosphatidylinositol(GPI)-anchor biosynthesis	1		Glyoxylate and dicarboxylate metabolism	18
Glyoxylate and dicarboxylate metabolism	24		Histidine metabolism	6
Histidine metabolism	10		Indole alkaloid biosynthesis	3
Indole alkaloid biosynthesis	2		Inositol phosphate metabolism	19
Inositol phosphate metabolism	32		Insect hormone biosynthesis	3
Insect hormone biosynthesis	1		Isoquinoline alkaloid biosynthesis	10
Isoquinoline alkaloid biosynthesis	8		Limonene and pinene degradation	3
Limonene and pinene degradation	3		Linoleic acid metabolism	10
Linoleic acid metabolism	24		Lipoic acid metabolism	1
Lipoic acid metabolism	1		Lysine biosynthesis	1
Lysine biosynthesis	1		Lysine degradation	14
Lysine degradation	26		Metabolism of xenobiotics by cytochrome P450	13
Metabolism of xenobiotics by cytochrome P450	27		Methane metabolism	21
Methane metabolism	25		Monobactam biosynthesis	2
Monobactam biosynthesis	2		mTOR signaling pathway	13
mTOR signaling pathway	12		Mucin type O-Glycan biosynthesis	4
Mucin type O-Glycan biosynthesis	7		N-Glycan biosynthesis	8
N-Glycan biosynthesis	16		Naphthalene degradation	2
Naphthalene degradation	8		Nicotinate and nicotinamide metabolism	10
Nicotinate and nicotinamide metabolism	12		Nitrogen metabolism	12
Nitrogen metabolism	16		Novobiocin biosynthesis	3
Nitrotoluene degradation	1		One carbon pool by folate	10
Novobiocin biosynthesis	2		Other glycan degradation	4
One carbon pool by folate	12		Other types of O-glycan biosynthesis	5
Other glycan degradation	11		Oxidative phosphorylation	36
Other types of O-glycan biosynthesis	5		Pantothenate and CoA biosynthesis	12
Oxidative phosphorylation	53		Penicillin and cephalosporin biosynthesis	1
Pantothenate and CoA biosynthesis	9		Pentose and glucuronate interconversions	11
Penicillin and cephalosporin biosynthesis	1		Pentose phosphate pathway	16
Pentose and glucuronate interconversions	16		Phenylalanine metabolism	9
Pentose phosphate pathway	22		Phenylalanine, tyrosine and tryptophan biosynthesis	4
Phenylalanine metabolism	13		Phenylpropanoid biosynthesis	16
Phenylalanine, tyrosine and tryptophan biosynthesis	4		Phosphatidylinositol signaling system	31
Phenylpropanoid biosynthesis	23		Phosphonate and phosphinate metabolism	6
Phosphatidylinositol signaling system	54		Polyketide sugar unit biosynthesis	1
Phosphonate and phosphinate metabolism	8		Porphyrin and chlorophyll metabolism	14
PI3K-Akt signaling pathway	1		Primary bile acid biosynthesis	1
Polyketide sugar unit biosynthesis	1		Propanoate metabolism	15
Porphyrin and chlorophyll metabolism	18		Purine metabolism	170
Primary bile acid biosynthesis	3		Pyrimidine metabolism	66
Propanoate metabolism	17		Pyruvate metabolism	31
Purine metabolism	306		Retinol metabolism	5
Pyrimidine metabolism	80		Riboflavin metabolism	4
Pyruvate metabolism	36		Selenocompound metabolism	7
Retinol metabolism	15		Sesquiterpenoid and triterpenoid biosynthesis	1
Riboflavin metabolism	3		Sphingolipid metabolism	24
Selenocompound metabolism	8		Starch and sucrose metabolism	21
Sphingolipid metabolism	28		Steroid biosynthesis	4
Starch and sucrose metabolism	33		Steroid hormone biosynthesis	6
Steroid biosynthesis	2		Streptomycin biosynthesis	2
Steroid hormone biosynthesis	5		Styrene degradation	6
Streptomycin biosynthesis	6		Sulfur metabolism	4
Styrene degradation	9		Synthesis and degradation of ketone bodies	4
Sulfur metabolism	5		T cell receptor signaling pathway	42
Synthesis and degradation of ketone bodies	5		Taurine and hypotaurine metabolism	5
T cell receptor signaling pathway	62		Terpenoid backbone biosynthesis	9
Taurine and hypotaurine metabolism	8		Tetracycline biosynthesis	3
Terpenoid backbone biosynthesis	9		Thiamine metabolism	43
Tetracycline biosynthesis	2		Tropane, piperidine and pyridine alkaloid biosynthesis	4
Thiamine metabolism	96		Tryptophan metabolism	12
Toluene degradation	1		Tyrosine metabolism	19
Tropane, piperidine and pyridine alkaloid biosynthesis	2		Ubiquinone and other terpenoid-quinone biosynthesis	2
Tryptophan metabolism	25		Valine, leucine and isoleucine biosynthesis	1
Tyrosine metabolism	31		Valine, leucine and isoleucine degradation	16
Ubiquinone and other terpenoid-quinone biosynthesis	1		Various types of N-glycan biosynthesis	8
Valine, leucine and isoleucine biosynthesis	1		Vitamin B6 metabolism	1
Valine, leucine and isoleucine degradation	18		Xylene degradation	1
Various types of N-glycan biosynthesis	14
Xylene degradation	1
*KEGG pathways assigned to Frankliniella fusca contigs using KEGG databases in Blast2go.
**KEGG pathways assigned to Frankliniella tritici contigs using KEGG databases in Blast2go.
